# Supplementary material for: A History of Methamphetamine Use Disorder in People with HIV Is Associated with Altered Functional Response to Risky Choice
Source: Viruses. 2026 Mar 17;18(3):369. doi: 10.3390/v18030369 (PMC13030450; doi:10.3390/v18030369)
Supplement: Supplementary file 1 [file viruses-18-00369-s001.zip]

Archive with 1 entries (1 files):
- viruses-4136421-supplementary.pdf
